# Supplementary material for: Evaluating the In Vivo Virulence of Environmental Pseudomonas aeruginosa Using Microinjection Model of Zebrafish (Danio rerio)
Source: Antibiotics (Basel). 2023 Dec 15;12(12):1740. doi: 10.3390/antibiotics12121740 (PMC10740789; doi:10.3390/antibiotics12121740)
Supplement: Supplementary file 1 [file antibiotics-12-01740-s001.zip]

Archive with 1 entries (1 files):
- antibiotics-2761081-supplementary.pdf
